# Supplementary material for: Green Fabrication of Silver Nanoparticles, Statistical Process Optimization, Characterization, and Molecular Docking Analysis of Their Antimicrobial Activities onto Cotton Fabrics
Source: J Funct Biomater. 2024 Nov 21;15(12):354. doi: 10.3390/jfb15120354 (PMC11728425; doi:10.3390/jfb15120354)
Supplement: Supplementary file 1 [file jfb-15-00354-s001.zip]

Archive with 1 entries (1 files):
- jfb-3285343-supplementary.pdf
